# Supplementary material for: Clinical significance of NT-proBNP as a predictive biomarker of depressive symptoms in cardiac patients
Source: Front Cardiovasc Med. 2025 Apr 1;12:1439520. doi: 10.3389/fcvm.2025.1439520 (PMC11996918; doi:10.3389/fcvm.2025.1439520)
Supplement: Supplementary file 1 [file Datasheet1.xlsx]

## Sheet: Selection
Study, Year	Outcome	Database	Full-text availbility	Link		Notes			Confounders	Ethnic	Other factors	Clinical Depression
Ren, 2017	Patients with depressive symptoms had significantly higher NT-proBNP levels as compared to patients without depressive symptoms (1135.0 [131.5, 2474.0] vs. 384.0 [133.0, 990.0], Z = −2.470, P = 0.013). Depressive symptoms were associated with higher NT-proBNP levels (odds ratio [OR] = 2.348, 95% CI: 1.344 to 4.103, P = 0.003). core depression, cognitive depression, and somatic depression, were re…	PubMed	Yes	https://www.ncbi.nlm.nih.gov/pmc/articles/PMC5339927/		x				NR
Müller-Tasch, 2021	No significant associations between NT-proBNP and psychometric variables were found.	Pubmed	No (retrieved)	https://pubmed.ncbi.nlm.nih.gov/33601116/		Observational data was used with follow-up data collected after one year. This time span might be too wide to draw causal inferences between natriuretic peptides, which can be secreted within hours, and anxiety, depression and QoL, which are more stable constructs that do not fluctuate in short time spans. The assessments of depression and anxiety were performed with selfreported questionnaires r…			Cognitive functioning was not assessed	NR
Duan, 2022	For heart failure patients combined with depressive symptoms, obesity (OR = 0.27, 95% CI: 0.09–0.77, P = 0.015), N‐terminal brain natriuretic peptide precursor (NT‐proBNP) level (lnNT‐proBNP: OR = 1.55, 95% CI: 1.20–2.01, P < 0.001) and red blood cell distribution width (RDW) (OR = 1.26, 95% CI: 1.08–1.47, P = 0.004) were the independent factors.	PubMed	Yes	https://www.ncbi.nlm.nih.gov/pmc/articles/PMC9288805/					Most patients with renal insufficiency	NR	Renal function sig
Vu 2021	Depression Scale score was associated with heightened risk of incident HFpEF (hazard ratio [HR] [95% CI], 1.06 [1.04–1.12]; P=0.02), but not HFrEF (HR [95% CI], 1.02 [0.96–1.08]; P=0.54), independent of echocardiographic measures, NT‐proBNP	PubMed	Yes	https://www.ncbi.nlm.nih.gov/pmc/articles/PMC9075356/						Yes	Renal function sig
Smolderen, 2012	Neither dimension was associated with NT-proBNP	PubMed	Yes	https://www.ncbi.nlm.nih.gov/pmc/articles/PMC3332544/						Yes
Fangauf, 2018	NT-proBNP was a significant predictor for all tested measures of the patients' psychosocial status. These results indicate that NT-proBNP is not only positively associated with greater disease severity in mildly to moderately depressed CAD patients but also with better psychosocial status and mental well-being.	PubMed	No (retrieved)	https://pubmed.ncbi.nlm.nih.gov/29982099/					No causal conclusion	Yes		mild symptoms of depression
Zuzarte, 2018	NT-proBNP may be a potential biomarker in identifying HF patients with reduced EF at high risk for depression, disease progression and mortality.	PubMed	No (retrieved)	https://pubmed.ncbi.nlm.nih.gov/29913350/
Celano 2017	depressive symptoms were associated with elevated myocardial strain (N-terminal pro-B-type natriuretic peptide: β = .045; 95% [CI] = .008-.083])	PubMed	Yes	https://pubmed.ncbi.nlm.nih.gov/27749683/		depression’s relationship to poor cardiac health may in part be explained by its relationships to inflammation and endothelial dysfunction			No causal conclusion	Yes
Broek 2011	depression and NT-proBNP are independent and additive predictors of cardiovascular mortality and all-cause mortality	PubMed	Yes	https://www.ncbi.nlm.nih.gov/pmc/articles/PMC3061261/					depression and NT-proBNP were evaluated at one point (i.e., baseline) only, and no information was available on the long-term psychological treatment of depression	Yes
Lossnitzer 2020	No sign association	PubMed	No (retrieved)	https://pubmed.ncbi.nlm.nih.gov/32542951/					Antidepressants treatment was unknown	NR
Song 2010	Depressive symptoms were a strong predictor of cardiac event-free survival as well as more widely used biological marker such as NT-pro BNP.	PubMed	Yes	https://www.ncbi.nlm.nih.gov/pmc/articles/PMC2901242/						NR	Renal func sig
Brouwers 2012	no sig assoc	PubMed	Yes	https://pubmed.ncbi.nlm.nih.gov/22251274/
Feinkohl 2012	Study population was Type 2 Diabetic pts	PubMed	Yes	https://www.ncbi.nlm.nih.gov/pmc/articles/PMC3433429/
Politi 2007	Study population was non-cardiac pts	Manual	No (retrieved)	https://pubmed.ncbi.nlm.nih.gov/17350167/					Plasma NT-proBNP levels were significantly higher in the MDD group (median: 217.1 pmol/L; interquartile range: 179.4-277.1 pmol/L)	x
Aguiar 2010	Outcome was BNP not NT proBnp	Manual	No (retrieved)	https://pubmed.ncbi.nlm.nih.gov/20835680/		Severely depressed patients had higher BNP levels (2,582.8 ± 1,596.6 pg/ml vs 1,206.6 ± 587.0 pg/ml; p < 0.001).				x
Bankier 2009	a significant relationship between MDD and and NT-proBNP levels (beta=0.374, P=.001)	Manual	No (retrieved)	https://pubmed.ncbi.nlm.nih.gov/19232230/						Yes
Bunevicius 2006	patients with CAD with depressive symptoms had a higher prevalence of cardiac failure (p = 0.04), higher NT-pro BNP concentrations (p = 0.02)	Manual	Yes	https://pubmed.ncbi.nlm.nih.gov/16649727/
Trivedi 2009	Outcome of interest were not assessed	Manual	Yes	https://www.ncbi.nlm.nih.gov/pmc/articles/PMC2751656/
Parissis 2008	Outcome was BNP not NT proBnp	Manual	No (retrieved)	https://pubmed.ncbi.nlm.nih.gov/17761502/

## Sheet: Exclusion
Search Results
Keywords	NT-proBNP AND Depressive symptoms
2024-02-28
PubMed=90	Irrelevant =72	Excluded=5
	Link	Reason for Exclusion	Additional Notes
1	https://www.ncbi.nlm.nih.gov/pmc/articles/PMC6553353/	No data on NT-pro-BNP	Somatic/affective but not cognitive/affective depressive symptoms are elevated in asymptomatic HF patients with T2DM patients
2	https://www.ncbi.nlm.nih.gov/pmc/articles/PMC5995612/	Saleh_2018: Outcome= functional status	Association between Depressive Symptoms and N-terminal pro-B type natriuretic peptide with Functional Status
3	https://pubmed.ncbi.nlm.nih.gov/33563897/	Cardiac amyloidosis
4	https://pubmed.ncbi.nlm.nih.gov/37801752/	Metabolic syndrome	The association between plasma N-terminal pro-brain natriuretic peptide concentration and metabolic disturbances in women with depressive symptoms
5	https://www.ncbi.nlm.nih.gov/pmc/articles/PMC9533438/	Pulmonary hypertension
2024-02-29
WOS = 25
Duplicates=12	Irrelevant=12	Excluded=1
		Patron 2017	(Somatic-Affective, But Not Cognitive-Depressive Symptoms are Associated With Reduced Health–Related Quality of Life in Patients With Congestive Heart Failure)		https://www.sciencedirect.com/science/article/pii/S0033318217300051?via%3Dihub
		(Outcome=HRQoL)
2024-02-29
Cochrane=4
	Irrelevant= 2	Excluded=2
		Zhang 2019	Effectiveness of a telephone-delivered psycho-behavioural intervention on depression in elderly with chronic heart failure: rationale and design of a randomized controlled trial		https://www.cochranelibrary.com/central/doi/10.1002/central/CN-01956001/full?highlightAbstract=depress%7Cdepression%7Cbnp							(No results published)
		Kohler 2018	Effects of telemedicine on depressive symptoms in ambulatory patients with chronic heart failure	Higher PHQ‐9 scores were also correlated with higher NT‐proBNP levels (r = 0,141, p <0.05)	https://www-cochranelibrary-com.eresourcesptsl.ukm.remotexs.co/central/doi/10.1002/central/CN-01613154/full?highlightAbstract=symptoms%7Csymptom%7Cnt%7Cdepressiv%7Cdepress%7Cdepressive%7Cprobnp					Cochrane		(Conference abstract)

## Sheet: Final results
Final Search Results		2024-04-05
Keywords: "N-terminal pro b-type natriuretic peptide OR NT-proBNP" AND "Depressive symptoms OR depression"
	((N-terminal pro b-type natriuretic peptide OR NT-proBNP)) AND (Depressive symptoms OR depression)
PubMed= 205		170 ir	15 d	12 incl	8 excl (total)
	new Excluded=2
	Outcome=anxiety	Fangauf_2019: Longitudinal relationship between B-type natriuretic peptide and anxiety in coronary heart disease patients with depression					https://pubmed.ncbi.nlm.nih.gov/31376874/
	Outcome=anxiety	Wilke_2023: Longitudinal association between N-terminal B-type natriuretic peptide, anxiety and social support in patients with HFpEF: results from the multicentre randomized controlled Aldo-DHF trial					https://www.ncbi.nlm.nih.gov/pmc/articles/PMC10077758/
WoS= 153		125 ir	27 d		1 exc
Cochrane= 88		80 ir	6 d		2 exc
Manual search =6				2 incl	4 excl
FINAL RESULTS
Records identified from databases=446; Manual=6		452
Duplicate records		48
Records screened		404
Reports excluded (irrelevant)		375
Reports sought for retrieval		29
Reports not retrieved		0
Reports assessed for eligibility		29
Excluded studies		15
Inlcuded studies		14

## Sheet: NOS
		CROSS-SECTIONAL STUDIES
	Study	Selection				Comparability	Outcomes			TOTAL (maximum 10✯)	Overall Quality Assessment
		Representiveness of exposed cohort	Sample Size	Non-respondents	Ascertainment of the exposure (risk factor)		Assessment of outcomes	Statistical test
	Fangauf et al., 2018	✯	✯	–	✯✯	✯✯	✯	✯		8✯	Good
	Celano et al., 2017	✯	–	✯	✯✯	✯	✯	✯		7✯	Good
	Ren et al., 2017	✯	–	✯	✯✯	✯	✯	✯		7✯	Good
	Smolderen et al., 2012	✯	✯	✯	✯	✯✯	✯	✯		8✯	Good
	Song et al., 2010	✯	✯	–	✯	✯✯	✯	✯		7✯	Good
	Bankier et al., 2009	✯	–	–	✯✯	✯	✯	✯		6✯	Good
	COHORT STUDIES
		Selection				Comparability	Outcomes			TOTAL (maximum 9✯)	Overall Quality Assessment
		Representiveness of exposed cohort	Selection of non-exposed cohort	Ascertainment of exposure	Outcome not present at the start of the study		Assessment of outcomes	Length of follow-up	Adequacy of follow-up
	Duan et al., 2022	✯	✯	✯	✯	✯✯	✯	✯	✯	9✯	Good
	Müller-Tasch et al., 2021	✯	–	✯	✯	✯✯	✯	✯	✯	8✯	Good
	Vu et al., 2021	✯	✯	✯	✯	✯✯	✯	✯	✯	9✯	Good
	Lossnitzer et al., 2020	✯	–	✯	✯	✯✯	✯	✯	✯	8✯	Good
	Zuzarte et al., 2018	✯	✯	✯	✯	✯	✯	✯	✯	8✯	Good
	Brouwers et al., 2012	✯	✯	–	✯	✯✯	✯	–	✯	7✯	Good
	Van den Broek et al., 2011	✯	✯	✯	✯	✯	✯	✯	✯	8✯	Good
	Bunevicius et al., 2006	✯	✯	✯	✯	✯✯	✯	–	–	7✯	Good
	Studies are rated from 0–9 and interpreted as follows:
	· 0–2 (poor quality),
	· 3–5 (fair quality),
	· 6–9 (good/high quality);
	· Score of less than 5 stars represents high risk of bias
